# Supplementary material for: Visible Light Photoredox Catalysis in the Synthesis of Phosphonate-Substituted 1,10-Phenanthrolines
Source: Molecules. 2024 Nov 25;29(23):5558. doi: 10.3390/molecules29235558 (PMC11643584; doi:10.3390/molecules29235558)
Supplement: Supplementary file 1 [file molecules-29-05558-s001.zip]

Archive with 1 entries (1 files):
- molecules-3263134-supplementary.pdf
